# Supplementary material for: Percutaneous Coronary Intervention Is Not Superior to Optimal Medical Therapy in Chronic Coronary Syndrome: A Meta-Analysis
Source: J Clin Med. 2023 Feb 9;12(4):1395. doi: 10.3390/jcm12041395 (PMC9968177; doi:10.3390/jcm12041395)
Supplement: Supplementary file 1 [file jcm-12-01395-s001.zip]

Archive with 1 entries (1 files):
- jcm-2132752-supplementary-afterproof_Final.pdf
